# Supplementary material for: 4-Hydroxychalcone Inhibits Human Coronavirus HCoV-OC43 by Targeting EGFR/AKT/ERK1/2 Signaling Pathway
Source: Viruses. 2025 Jul 23;17(8):1028. doi: 10.3390/v17081028 (PMC12390396; doi:10.3390/v17081028)
Supplement: Supplementary file 1 [file viruses-17-01028-s001.zip]

Archive with 1 entries (1 files):
- viruses-3744726-supplementary.pdf
